# Supplementary material for: Visualization and molecular characterization of whole-brain vascular networks with capillary resolution
Source: Nat Commun. 2020 Feb 27;11:1104. doi: 10.1038/s41467-020-14786-z (PMC7046771; doi:10.1038/s41467-020-14786-z)
Supplement: Supplementary file 11 — Source Data [file 41467_2020_14786_MOESM11_ESM.xlsx]

## Sheet: Fig 1d
	lectin (t.v.)	lectin (perfused)	Dex-GMA
1	2.4572	7.3586	10.9279
2	2.1643	7.1126	11.7032
3	2.5763	5.2824	10.1217
4	2.9574	7.3133	9.5808
5	2.5689	7.1228	11.0248
6	2.2433	6.2128	12.5888
7	2.7245		13.3418
8	2.032		12.8845
9	2.4128		19.5937
10	1.9226

## Sheet: Fig 1e
	lectin(t.v.)	lectin (perfused)	Dex-GMA
1	61.7623	66.958	98.1863
2	54.1119	55.6019	97.2961
3	73.2896	57.6038	98.7991
4	60.7671	70.829	98.4373
5	61.7134	73.7782	98.3371
6	35.7551	61.4844	99.31
7	54.3226		98.51
8	62.9234		97.14
9	66.1211		96.92
10	63.5049

## Sheet: Fig 2c
	PBS								SDC								SDS
	1	2	3	4	5	6	7	8	1	2	3	4	5	6	7	8	1	2	3	4	5	6	7	8
380	2.1162	1.9827	2.407	1.8569	2.0682	1.8626	2.4316	1.9776	10.0695	8.5424	9.0978	10.7671	9.5372	8.3739	7.8414	8.9009	20.2222	14.592	16.249	15.2602	19.3375	18.3106	20.1101	18.9351
385	2.1542	2.002	2.4362	1.8631	2.1108	1.9143	2.4827	2.0197	10.7469	9.2311	9.821	11.4836	10.1923	9.0394	8.4761	9.5655	21.5342	15.8034	17.587	16.5605	20.604	19.6537	21.36	20.2213
390	2.1926	1.9821	2.4448	1.8789	2.1367	1.9395	2.4948	2.057	11.4162	9.9429	10.5769	12.1996	10.8499	9.6907	9.0899	10.2627	23.04	17.2481	19.1185	18.0594	22.044	21.1931	22.7937	21.6422
395	2.1432	1.9226	2.3592	1.8327	2.0858	1.8707	2.383	1.997	11.6353	10.1843	10.8305	12.3948	10.9002	9.837	9.2313	10.5205	23.9202	17.9563	19.8905	18.8616	22.8002	22.0112	23.5932	22.2766
400	2.0564	1.8655	2.2819	1.7536	2.0177	1.8067	2.2747	1.9091	11.5315	10.0802	10.6623	12.2229	10.5713	9.6139	9.0288	10.4013	24.3683	18.1623	20.134	19.1312	23.0464	22.3227	23.8441	22.4465
405	2.0249	1.8191	2.2384	1.708	1.9972	1.7976	2.2451	1.9115	11.4737	10.0134	10.5543	12.1326	10.4094	9.4283	8.8788	10.2959	24.9744	18.6172	20.5909	19.5818	23.4553	22.858	24.2021	22.8714
410	2.039	1.8062	2.2454	1.7066	2.0564	1.8651	2.2719	1.959	11.7419	10.2544	10.8017	12.3825	10.6552	9.57	9.0395	10.4525	26.1449	19.8015	21.8067	20.7681	24.5245	24.1274	25.1741	24.0531
415	2.1462	1.8242	2.325	1.7354	2.1579	1.9734	2.3744	2.071	12.7315	11.2417	11.8909	13.3913	11.7447	10.466	9.9443	11.318	28.2473	22.1652	24.2875	23.217	26.7169	26.5783	27.227	26.3848
420	2.2923	1.9013	2.4579	1.8098	2.279	2.0908	2.5488	2.2031	14.5103	13.0944	13.9332	15.277	13.6945	12.2271	11.6984	13.0546	30.9529	25.3221	27.589	26.5111	29.7049	29.7629	30.0907	29.4722
425	2.4534	2.0097	2.6176	1.9397	2.4052	2.2251	2.7376	2.3406	16.6299	15.3582	16.3925	17.5671	16.0075	14.461	13.888	15.2244	33.6013	28.4342	30.8621	29.7753	32.6819	32.9032	33.027	32.51
430	2.628	2.1625	2.7895	2.0411	2.5386	2.3434	2.9272	2.4833	18.811	17.6686	18.8711	19.8508	18.3615	16.7577	16.1658	17.4654	36.0165	31.1782	33.8043	32.7061	35.3652	35.7092	35.7017	35.1886
435	2.8348	2.3622	3.008	2.2127	2.6936	2.471	3.1487	2.6353	21.041	19.9977	21.3442	22.1978	20.7314	19.0595	18.5039	19.8172	38.2851	33.6955	36.5164	35.432	37.8473	38.3289	38.2091	37.6638
440	3.0385	2.5744	3.2363	2.4194	2.8592	2.6319	3.4323	2.8103	23.3488	22.3828	23.8679	24.6211	23.1308	21.4416	20.8736	22.2507	40.4799	36.0576	39.0952	38.0332	40.1806	40.8241	40.5991	39.9959
445	3.2406	2.8232	3.477	2.6139	3.0473	2.7923	3.6889	2.9846	25.7329	24.7992	26.4302	27.1099	25.5651	23.8442	23.2602	24.7377	42.6338	38.3491	41.6076	40.5361	42.4566	43.2863	42.9357	42.2703
450	3.4413	3.0333	3.7021	2.8073	3.2008	2.9299	3.9183	3.1466	28.1094	27.2247	28.9524	29.5547	27.9777	26.2157	25.6531	27.2504	44.6736	40.5666	43.9992	42.9423	44.626	45.6549	45.1707	44.4767
455	3.6278	3.219	3.9113	3.0118	3.3425	3.0675	4.1479	3.3193	30.4444	29.5773	31.3463	31.9402	30.2899	28.5259	27.9675	29.6892	46.5671	42.6243	46.2449	45.2011	46.6262	47.827	47.1919	46.4815
460	3.8275	3.4414	4.1073	3.2054	3.5075	3.2172	4.3774	3.4704	32.6545	31.8046	33.6348	34.2282	32.4822	30.6667	30.1263	31.9615	48.3185	44.5021	48.2908	47.2508	48.4608	49.8815	49.0801	48.3402
465	4.0156	3.6515	4.3037	3.3882	3.6609	3.3545	4.5694	3.6219	34.6763	33.8431	35.7574	36.3116	34.4939	32.6417	32.1248	34.0754	49.8753	46.1818	50.1288	49.0675	50.1134	51.738	50.8219	50.0208
470	4.1756	3.8375	4.4852	3.5701	3.7916	3.4806	4.7723	3.7734	36.5331	35.7069	37.6663	38.1948	36.3047	34.4434	33.9527	36.0278	51.2631	47.6973	51.7789	50.7219	51.6092	53.4015	52.3577	51.5067
475	4.3227	4.012	4.6544	3.7393	3.9342	3.6074	4.9641	3.9243	38.2706	37.4352	39.4207	39.9273	37.9665	36.0785	35.6216	37.8124	52.5593	49.1474	53.3168	52.2969	52.9466	54.9313	53.7444	52.8647
480	4.4708	4.1854	4.8237	3.8972	4.0648	3.7234	5.1437	4.064	39.8578	39.0438	41.0626	41.5408	39.5058	37.5942	37.1796	39.4752	53.7741	50.4577	54.7594	53.7381	54.1766	56.3281	55.0531	54.1415
485	4.6183	4.3473	4.9788	4.056	4.2064	3.8604	5.3104	4.2143	41.3809	40.5857	42.611	43.054	40.9467	39.0227	38.6529	41.0187	54.8589	51.6811	56.064	55.032	55.3409	57.614	56.2402	55.2895
490	4.7766	4.5217	5.1466	4.2372	4.3375	3.9871	5.5007	4.3666	42.8605	42.0397	44.0963	44.4947	42.2926	40.3995	40.0705	42.4882	55.8624	52.8579	57.2875	56.2713	56.4224	58.8333	57.3605	56.3646
495	4.926	4.6966	5.3158	4.396	4.468	4.1253	5.6788	4.529	44.246	43.4361	45.5258	45.8872	43.6205	41.6733	41.3994	43.8876	56.8582	53.9919	58.497	57.4695	57.4591	59.9628	58.4638	57.4078
500	5.0505	4.8823	5.4717	4.5438	4.5872	4.2519	5.8582	4.6674	45.5278	44.7384	46.834	47.1667	44.8419	42.8327	42.6367	45.1838	57.7766	55.0219	59.5987	58.5782	58.4205	61.0398	59.4716	58.3698
505	5.1576	4.9944	5.5845	4.665	4.6938	4.3443	5.9751	4.7613	46.6659	45.8747	47.9874	48.2591	45.8544	43.8857	43.7693	46.3502	58.5335	55.9053	60.5484	59.563	59.2669	62	60.3677	59.2241
510	5.21	5.0442	5.6417	4.7254	4.754	4.392	6.04	4.8214	47.6513	46.8548	48.9627	49.2372	46.6667	44.7582	44.6884	47.3607	59.176	56.641	61.3538	60.3647	59.9731	62.7772	61.1012	59.9332
515	5.1973	5.0567	5.6425	4.7254	4.7551	4.3926	6.0408	4.8336	48.4618	47.6918	49.7475	50.0663	47.3554	45.4421	45.4275	48.1928	59.8054	57.3052	62.0986	61.0944	60.6221	63.5016	61.7539	60.5741
520	5.1703	5.0324	5.641	4.7016	4.7443	4.4031	6.0272	4.8214	49.1865	48.4028	50.4267	50.7357	47.9497	46.0641	46.0927	48.9072	60.4459	57.9777	62.8163	61.805	61.1866	64.1642	62.3549	61.1529
525	5.1717	5.0349	5.6567	4.7143	4.7681	4.4272	6.0416	4.8453	49.8888	49.1025	51.1233	51.433	48.5499	46.6804	46.7418	49.6166	61.0913	58.6099	63.446	62.4702	61.6909	64.7693	62.8975	61.6614
530	5.227	5.0991	5.7014	4.7764	4.817	4.4635	6.1201	4.8931	50.6031	49.8262	51.8431	52.1368	49.1789	47.2979	47.4091	50.3216	61.7037	59.2214	64.0917	63.118	62.1874	65.3599	63.4195	62.1746
535	5.322	5.2231	5.8026	4.8873	4.9016	4.5449	6.2364	4.9982	51.359	50.5218	52.5689	52.8141	49.8031	47.9556	48.0933	51.0384	62.2825	59.8246	64.7401	63.7714	62.7245	65.9577	63.9761	62.7104
540	5.4447	5.3603	5.9579	5.0219	5.0334	4.6611	6.3783	5.1285	52.0802	51.2472	53.2688	53.4966	50.4446	48.6248	48.8112	51.7841	62.9117	60.4637	65.4309	64.4742	63.3067	66.6009	64.5408	63.2702
545	5.593	5.5237	6.0867	5.1804	5.1771	4.801	6.5708	5.2822	52.7674	51.9387	53.918	54.1796	51.008	49.2151	49.4413	52.4924	63.4761	61.1366	66.1404	65.1763	63.8557	67.2584	65.1168	63.8476
550	5.7563	5.7129	6.2721	5.3537	5.3441	4.9636	6.7642	5.4465	53.4725	52.6371	54.611	54.8874	51.578	49.8281	50.0664	53.1787	63.9962	61.7137	66.7879	65.807	64.4128	67.9202	65.6852	64.4188
555	5.9458	5.9513	6.4858	5.5867	5.5244	5.1261	6.9705	5.6224	54.2606	53.4186	55.4179	55.632	52.3294	50.5677	50.8081	53.9384	64.4951	62.2791	67.408	66.4032	64.922	68.5512	66.2438	64.9345
560	6.164	6.2266	6.7147	5.8436	5.7293	5.3131	7.2052	5.8232	55.0582	54.2229	56.2345	56.3596	53.1151	51.3253	51.5836	54.6988	64.9663	62.8491	68.0008	67.0066	65.3862	69.1244	66.775	65.4193
565	6.4229	6.5386	6.9984	6.1386	5.9694	5.5337	7.4798	6.0702	55.7828	54.9517	56.9946	57.0477	53.8114	52.0257	52.2987	55.4221	65.3725	63.3424	68.5283	67.5482	65.8333	69.6494	67.2645	65.8974
570	6.736	6.9021	7.3247	6.4941	6.2463	5.8115	7.8268	6.375	56.4594	55.6371	57.6862	57.6842	54.4633	52.6811	52.9757	56.1175	65.751	63.8267	69.0635	68.0521	66.2845	70.1623	67.7406	66.3658
575	7.0628	7.282	7.6814	6.8751	6.5591	6.1146	8.1887	6.7158	57.1529	56.3403	58.3785	58.3482	55.1221	53.3257	53.6312	56.7945	66.1297	64.3321	69.6055	68.5735	66.7257	70.6672	68.2095	66.7926
580	7.3609	7.6212	7.996	7.2188	6.8475	6.384	8.5123	7.0108	57.8322	56.9946	59.0355	58.9943	55.7592	53.946	54.2883	57.4299	66.5016	64.7995	70.0739	69.0816	67.1359	71.1831	68.647	67.23
585	7.605	7.8845	8.239	7.4649	7.0874	6.6049	8.7694	7.2583	58.4697	57.621	59.6497	59.5972	56.3568	54.5569	54.9057	58.0711	66.8987	65.2493	70.5466	69.5507	67.5532	71.6622	69.0846	67.6573
590	7.7568	8.074	8.4266	7.6519	7.259	6.7594	8.9658	7.4373	59.07	58.238	60.2374	60.1424	56.9003	55.1312	55.463	58.6838	67.2714	65.6849	71.0017	69.9927	67.9261	72.0475	69.478	68.0071
595	7.8659	8.2021	8.5824	7.8108	7.4043	6.9109	9.1248	7.5914	59.588	58.7507	60.7781	60.63	57.4082	55.6566	55.9987	59.2517	67.5986	66.0692	71.4271	70.4121	68.2677	72.4422	69.8529	68.3503
600	8.0189	8.4053	8.756	8.0083	7.5966	7.1081	9.332	7.7924	60.099	59.2454	61.2896	61.1365	57.9037	56.1478	56.5077	59.7906	67.87	66.401	71.7724	70.789	68.6311	72.8845	70.2175	68.6915
605	8.3333	8.7691	9.087	8.3782	7.9234	7.413	9.709	8.1468	60.5875	59.7428	61.784	61.6457	58.3248	56.5818	56.9761	60.2687	68.1386	66.7296	72.1047	71.1392	68.9421	73.218	70.5097	68.9905
610	8.8092	9.332	9.5873	8.9318	8.4062	7.8682	10.2409	8.6538	61.0311	60.1918	62.2295	62.0693	58.7388	57.0177	57.4366	60.7428	68.3971	67.0515	72.4552	71.4614	69.1962	73.5245	70.8127	69.2648
615	9.3923	9.9862	10.1717	9.5693	8.9592	8.4049	10.8334	9.2306	61.4658	60.6107	62.6374	62.4721	59.2143	57.4556	57.8819	61.2175	68.6343	67.3315	72.7861	71.7898	69.4866	73.8758	71.1146	69.5423
620	9.9404	10.6047	10.7011	10.1836	9.4656	8.8935	11.3918	9.7618	61.9452	61.0935	63.112	62.9646	59.6591	57.9135	58.3482	61.7174	68.8499	67.6042	73.101	72.1125	69.7426	74.1602	71.3955	69.8274
625	10.3822	11.1334	11.16	10.7016	9.8993	9.3031	11.8504	10.2323	62.438	61.5772	63.6209	63.4272	60.0341	58.3439	58.8065	62.2063	69.0549	67.8808	73.3869	72.3918	69.9602	74.4443	71.7007	70.0821
630	10.7482	11.551	11.5641	11.1098	10.265	9.6549	12.2404	10.6246	62.9034	62.012	64.0572	63.8386	60.4297	58.7977	59.2671	62.697	69.3212	68.1751	73.7128	72.6969	70.2094	74.752	71.9579	70.3243
635	11.0584	11.9173	11.8926	11.4692	10.5926	9.9698	12.5774	10.9558	63.3408	62.4296	64.4755	64.2745	60.8849	59.2452	59.7392	63.1771	69.5634	68.4559	74.0489	73.027	70.5143	75.0757	72.2287	70.5951
640	11.3236	12.2226	12.1837	11.7892	10.8938	10.251	12.8629	11.2507	63.7858	62.9121	64.941	64.7407	61.3773	59.6722	60.1806	63.6301	69.7731	68.7474	74.3365	73.3201	70.791	75.41	72.5645	70.8943
645	11.5452	12.4765	12.4289	12.0466	11.1525	10.4988	13.1148	11.5028	64.2139	63.3662	65.3759	65.18	61.8056	60.0947	60.6135	64.0938	70.0106	69.0699	74.6605	73.655	71.0631	75.7338	72.9015	71.2088
650	11.7368	12.7038	12.6422	12.2609	11.3847	10.6898	13.3411	11.7405	64.6307	63.772	65.773	65.589	62.1769	60.4759	61.0287	64.5342	70.2218	69.3221	74.9112	73.9527	71.3162	76.0481	73.1774	71.4466
655	11.9196	12.9218	12.8697	12.4739	11.605	10.8772	13.5495	11.9506	65.0557	64.1682	66.2007	66.0058	62.5641	60.8922	61.5067	65.0143	70.3771	69.5341	75.1097	74.1567	71.559	76.3125	73.4451	71.6816
660	12.0994	13.1384	13.0868	12.6871	11.8347	11.0866	13.7579	12.1547	65.4302	64.5192	66.5833	66.3792	62.9507	61.2911	61.9042	65.4525	70.5557	69.7674	75.379	74.395	71.8051	76.5924	73.6981	71.9317
665	12.3438	13.4053	13.3485	12.9602	12.1019	11.3128	14.0292	12.3839	65.7736	64.8706	66.9208	66.7189	63.2702	61.5678	62.2083	65.8148	70.7408	69.9779	75.6355	74.6621	72.0063	76.8337	73.8929	72.1355
670	12.6189	13.7368	13.6532	13.281	12.4083	11.5846	14.3208	12.6471	66.0816	65.2153	67.2322	67.0179	63.544	61.8695	62.5377	66.1505	70.8892	70.1747	75.8556	74.8663	72.1808	77.0301	74.0772	72.3108
675	12.8822	14.056	13.9704	13.6018	12.6894	11.8887	14.6089	12.9325	66.3898	65.5087	67.5211	67.3131	63.8502	62.1628	62.8603	66.506	71.0302	70.3949	76.0574	75.0498	72.3717	77.2532	74.2827	72.5113
680	13.1268	14.3431	14.241	13.8769	12.9572	12.1491	14.8843	13.196	66.6588	65.7634	67.7758	67.6091	64.0809	62.432	63.1667	66.862	71.1821	70.5765	76.2383	75.2413	72.4903	77.4146	74.4353	72.6447
685	13.3596	14.5962	14.4892	14.1383	13.1978	12.3733	15.119	13.433	66.9042	66.0302	68.0424	67.8908	64.2743	62.6854	63.4594	67.1343	71.3083	70.706	76.4034	75.3987	72.5944	77.5275	74.5276	72.759
690	13.5591	14.8423	14.7377	14.3752	13.4296	12.6063	15.3518	13.6497	67.1578	66.2736	68.3099	68.1119	64.5087	62.9115	63.7259	67.3758	71.3996	70.843	76.5532	75.5775	72.7234	77.7044	74.6753	72.8907
695	13.7551	15.0723	14.9601	14.6036	13.6528	12.8205	15.5817	13.8666	67.4081	66.5251	68.5352	68.3335	64.6944	63.1188	63.948	67.622	71.4865	70.948	76.6883	75.7092	72.8298	77.8815	74.8362	72.9667
700	13.9513	15.3063	15.1783	14.8321	13.8641	13.0161	15.7929	14.0719	67.6429	66.7414	68.7307	68.556	64.8878	63.2831	64.1112	67.8148	71.5704	71.0562	76.7988	75.8175	72.9468	78.0132	74.9656	73.0737
705	14.1223	15.5008	15.3945	15.0326	14.0516	13.2058	16	14.2773	67.8253	66.9226	68.9107	68.7528	65.0774	63.4696	64.3194	68.0226	71.6757	71.1873	76.9231	75.9596	73.0611	78.1253	75.0767	73.1942
710	14.2818	15.704	15.6009	15.2455	14.2375	13.4057	16.2026	14.4895	68.0157	67.1197	69.0971	68.9372	65.2294	63.6511	64.5205	68.2232	71.7798	71.32	77.0475	76.0833	73.1342	78.2257	75.1534	73.2839
715	14.4473	15.8902	15.7932	15.4338	14.4339	13.6088	16.3924	14.6597	68.2035	67.2854	69.2589	69.0991	65.3317	63.7663	64.6722	68.4132	71.8686	71.4361	77.1639	76.1945	73.1447	78.2677	75.209	73.3051
720	14.5816	16.0519	15.9669	15.5731	14.5959	13.7786	16.5781	14.8437	68.32	67.4083	69.3761	69.2342	65.4345	63.907	64.8102	68.5949	71.8977	71.498	77.2326	76.2842	73.2235	78.3545	75.3017	73.3559
725	14.6967	16.1859	16.1263	15.7	14.7442	13.9103	16.7509	14.9906	68.4794	67.5663	69.504	69.3599	65.6103	64.0656	64.9747	68.7269	71.9028	71.5434	77.278	76.3163	73.3094	78.4565	75.3836	73.4584
730	14.8002	16.2843	16.2475	15.8148	14.834	14.0255	16.8612	15.0921	68.6277	67.7129	69.6619	69.4858	65.7665	64.1977	65.1163	68.8699	71.8556	71.5525	77.2871	76.3305	73.327	78.5046	75.4235	73.5129
735	14.8724	16.362	16.314	15.8803	14.9034	14.1339	16.9694	15.1784	68.6761	67.797	69.7341	69.5706	65.8164	64.2782	65.2208	68.9898	71.8097	71.5587	77.2718	76.3255	73.2868	78.5106	75.4213	73.4804
740	14.9386	16.4482	16.4164	15.9788	15.0072	14.2239	17.0668	15.2647	68.6881	67.8415	69.781	69.603	65.8354	64.3722	65.3064	69.0405	71.7885	71.5178	77.2354	76.3136	73.1986	78.4512	75.3737	73.4105
745	15.0362	16.5805	16.5665	16.0996	15.1076	14.3108	17.1836	15.3664	68.744	67.8927	69.8371	69.6491	65.8503	64.4455	65.3548	69.1222	71.7014	71.4785	77.178	76.2664	73.114	78.3565	75.2572	73.3206
750	15.1168	16.6919	16.712	16.2206	15.2061	14.4177	17.3157	15.471	68.7806	67.9364	69.8956	69.7168	65.884	64.5263	65.4032	69.2165	71.6355	71.4316	77.1441	76.194	73.0313	78.2746	75.175	73.2018
755	15.2091	16.8161	16.8313	16.3479	15.3307	14.5431	17.45	15.5929	68.8666	68.0161	69.9575	69.7695	65.9413	64.5564	65.4664	69.2557	71.5912	71.3816	77.0939	76.1252	72.9881	78.2549	75.2279	73.1516
760	15.3321	16.9444	16.9768	16.4733	15.4553	14.6653	17.5737	15.7167	68.942	68.0869	70.008	69.8282	65.9991	64.5462	65.5483	69.3216	71.5314	71.365	77.064	76.0966	72.9979	78.2494	75.2598	73.1529
765	15.455	17.0624	17.1105	16.5762	15.5634	14.784	17.6891	15.8424	69.0303	68.1462	70.0908	69.9265	66.0714	64.6037	65.6268	69.4206	71.4654	71.3256	77.0414	76.0608	72.975	78.26	75.2015	73.1308
770	15.5276	17.2035	17.2182	16.6893	15.678	14.8812	17.8237	15.9683	69.1092	68.1753	70.1367	69.9355	66.0825	64.6674	65.6644	69.4412	71.4147	71.315	77.0341	76.0376	72.897	78.2027	75.1326	73.0524
775	15.6045	17.3298	17.3564	16.8169	15.7805	14.9883	17.9407	16.0767	69.1414	68.2277	70.1793	69.9253	66.0788	64.7478	65.6979	69.5188	71.4224	71.3619	77.0552	76.0925	72.897	78.156	75.1432	73.0206
780	15.734	17.4397	17.4979	16.9487	15.8953	15.1025	18.0565	16.1989	69.2658	68.3716	70.3235	70.069	66.2017	64.8633	65.8132	69.653	71.4824	71.4665	77.0908	76.1638	72.9847	78.2659	75.2708	73.1435

## Sheet: Fig 2d
	PBS	SDS	SDC
1	100	14.6999	0
2	100	18.6536	0
3	100	21.6088	0
4	100	25.3996	0
5	100	22.4116	0
6	100	27.131	0
7	100	20.9266	0
8	100	25.1532	0

## Sheet: Fig 2e
		PBS								SDC								SDS
		1	2	3	4	5	6	7	8	1	2	3	4	5	6	7	8	1	2	3	4	5	6	7	8
Days	0	100	100	100	100	100	100	100	100	100	100	100	100	100	100	100	100	100	100	100	100	100	100	100	100
	0.5	100	100.669	100.749	101.456	99.0845	98.728	99.2043	99.3823	88.3935	88.6984	88.8952	89.9717	88.3188	88.9915	86.7936	86.2486	83.7597	86.5182	87.6077	87.37	87.6759	86.8796	85.9233	85.0985
	1.5	100.579	101.193	100.796	101.586	100.095	99.9275	100.038	99.8635	103.94	104.015	102.708	105.009	102.005	101.233	98.9521	99.6107	105.446	108.233	107.021	104.389	108.4	107.017	107.229	107.277
	2.5	100.501	100.632	101.011	101.629	99.985	99.8097	100.186	100.17	109.629	109.264	107.451	110.874	106.183	104.258	101.199	102.911	113.496	116.353	114.888	111.385	116.082	114.346	113.451	114.347
	3.5	101.368	102.095	101.86	102.404	99.9213	99.5831	99.9474	99.4337	112.766	112.333	110.661	113.362	106.655	108.762	106.701	106.89	120.801	124.197	121.464	118.843	120.42	118.907	117.062	118.329
	4.5	100.036	99.9567	99.9448	100.729	99.9995	100.011	100.151	100.464	111.767	111.145	109.681	112.565	106.429	108.382	106.583	106.787	125.977	129.27	126.268	123.326	123.312	122.507	119.79	121.832
	5.5	99.8957	99.8941	100.063	100.868	99.0163	100.341	100.418	100.458	113.995	113.761	112.395	115.734	109.29	111.759	110.703	110.548	129.45	133.282	130.614	124.735	131.165	130.267	127.033	129.275
	6.5	100.998	100.752	100.818	101.207	99.159	98.9932	99.2438	99.1914	116.314	115.778	114.021	117.811	107.691	110.885	109.888	109.611	133.503	131.969	134.849	129.728	134.079	131.95	128.831	131.6
	7.5	100.691	101.181	101.159	101.537	98.9378	98.88	99.1074	99.158	117.949	117.798	115.992	119.734	111.651	112.232	111.184	110.641	132.932	134.351	136.677	130.669	139.806	138.137	133.615	136.735
	7.75	101.231	101.496	100.648	101.617	98.9378	98.88	99.1074	99.158	114.359	112.965	112.713	115.004	107.285	108.575	106.88	106.252	119.669	128.899	127.862	122.887	134.545	132.256	129.005	130.819
	9	100.197	101.016	100.409	101.387	99.915	99.8767	99.9694	99.9713	112.033	112.855	112.47	114.849	113.763	115.766	116.197	112.232	133.526	140.886	140.038	137.494	142.738	141.06	135.416	141.418
	10	101.16	101.4	101.077	101.822	99.7013	99.7701	100.025	100.028	113.144	114.932	113.076	116.845	113.817	114.959	116.375	114.077	134.762	143.046	140.322	139.98	145.788	144.328	138.088	141.249

## Sheet: Fig 3c
	SDS	SDC
1	83.33	1.7534
2	85.48	0
3	22.64	0
4	90.57	0
5	88	1.92
6	92.31	1.92
7		0
8		0
9		0

## Sheet: Fig 4c
PI	distance	1	2	3	4	5	6	7
	0	1	1	1	1	1	1	1
	5	0.993	0.9868	0.9857	0.9907	0.9843	0.9768	0.9818
	10	0.9882	0.991	0.9829	0.9891	0.9851	0.9802	0.9848
	15	0.9866	0.9868	0.9829	0.9855	0.9843	0.9785	0.9848
	20	0.9807	0.9904	0.9884	0.9782	0.9843	0.975	0.9833
	25	0.9651	0.997	0.9796	0.9829	0.9827	0.975	0.9735
	30	0.9624	1.0084	0.984	0.9772	0.9717	0.9742	0.975
	35	0.8996	0.9682	1.0853	0.9311	0.978	0.9699	0.9689
	40	0.9694	0.9724	1.148	0.844	0.9686	0.9819	0.9848

## Sheet: Fig 4f
Iba1	distance	1	2	3	4	5	6	7
	0	1	1	1	1	1	1	1
	5	0.9975	0.995	0.9988	0.9951	0.9966	0.9962	0.9966
	10	0.9965	0.9911	0.9975	0.9964	0.9966	0.9962	0.9966
	15	0.9946	0.9891	0.9926	0.9945	0.9932	0.9989	0.9973
	20	0.9965	0.9906	0.9858	0.9933	0.9898	0.9995	0.9986
	25	0.9926	0.9925	0.9778	0.9872	0.9778	0.9962	0.9979
	30	0.998	0.9886	0.9784	0.9824	0.9693	0.9984	0.989
	35	1.0074	0.9712	0.9808	0.969	0.963	1.0066	0.9718
	40	0.9911	1.0055	0.9827	0.9787	0.9419	0.8953	0.9657

## Sheet: Fig 4i
dVenus	distance	1	2	3	4	5	6	7
	0	1	1	1	1	1	1	1
	5	1	0.9987	1.0136	1	1.007	1.0108	1.0085
	10	0.9958	0.9991	1.0167	0.9958	1.007	1.0095	1.0085
	15	0.9964	1.0049	1.0233	0.9915	1.0086	1.0095	1.0073
	20	1.0018	1.012	1.0174	0.9873	1.0078	1.0149	1.0036
	25	1.0137	1.012	1.0085	0.9844	1.0023	1.0095	1.0049
	30	1.0185	1.0151	1.0314	0.9915	1.0117	1.0027	1.0061
	35	1.0191	1.0178	1.0682	1.0028	0.9703	1.0041	1.0036
	40	N/A	0.9925	1.0806	0.9816	0.9992	0.9878	1.0134

## Sheet: Fig 5g
		Sample
		1		2		3
		left	right	left	right	left	right	Sum
# of transverse Vessel	Arteriole	9	7	12	8	9	9	54
	Venule	9	7	10	12	11	8	57
		Sample
# of Connections between		1		2		3
Hippocampal	Cortical	left	right	left	right	left	right
Arteriole	Arteriole	1	1	0	0	1	1	4
Arteriole	Venule	1	1	1	1	0	1	5
Venule	Arteriole	0	2	1	0	0	1	4
Venule	Venule	1	0	1	1	2	1	6

[truncated: 10 more sheets: Fig S4e, Fig S5d, Fig S5e, Fig S5f, Fig. S6c, Fig. S6d, Fig S9b, Fig S9c, Fig S10j, Fig S10k]
